# Supplementary material for: Phylogeographic Substructuring in the Southernmost Refugium of the European Common Frog Rana temporaria
Source: Animals (Basel). 2024 May 10;14(10):1430. doi: 10.3390/ani14101430 (PMC11117212; doi:10.3390/ani14101430)
Supplement: Supplementary file 1 [file animals-14-01430-s001.zip]

Archive with 1 entries (1 files):
- animals-2931490-supplementary.pdf
